# Supplementary material for: Utilization of All-Chitin Composite Films for High-Density Three-Dimensional Cell Cultivation
Source: Molecules. 2025 Oct 31;30(21):4243. doi: 10.3390/molecules30214243 (PMC12608466; doi:10.3390/molecules30214243)
Supplement: Supplementary file 1 [file molecules-30-04243-s001.zip]

Archive with 1 entries (1 files):
- molecules-3923089-supplementary.pdf
